# Supplementary material for: Fractionating the Neurocognitive Mechanisms Underlying Working Memory: Independent Effects of Dopamine and Parkinson’s Disease
Source: Cereb Cortex. 2017 Oct 13;27(12):5727–38. doi: 10.1093/cercor/bhx242 (PMC5939219; doi:10.1093/cercor/bhx242)
Supplement: Supplementary Data [file bhx242_supplementary_files.zip]

Archive with 1 entries (1 files):
- bhx242Supplemental_materials_2ndRound.pdf
